# Supplementary material for: The Impact of COVID-19 on Amputation and Mortality Rates in Patients with Acute Limb Ischemia: A Systematic Review and Meta-Analysis
Source: Diseases. 2024 Apr 7;12(4):74. doi: 10.3390/diseases12040074 (PMC11048752; doi:10.3390/diseases12040074)
Supplement: Supplementary file 1 [file diseases-12-00074-s001.zip]

Archive with 1 entries (1 files):
- diseases-2937160-supplementary.pdf
